# Supplementary material for: An Exploratory Biomarker Study of First-Trimester Circulating miRNAs Associated with Later Gestational Diabetes Mellitus
Source: Int J Mol Sci. 2026 Feb 17;27(4):1920. doi: 10.3390/ijms27041920 (PMC12940769; doi:10.3390/ijms27041920)
Supplement: Supplementary file 1 [file ijms-27-01920-s001.zip]

Archive with 4 entries (4 files):
- Table_S1_Clinical_Characteristics_of_Serum_Pools.pdf
- Table_S2_Functional_Categories_miRNA_Pathways_MAIN.pdf
- Table_S3_Target-genes-regulated-by-multiple-relevant-miRNAs.pdf
- Table_S4_miRNA_Target_Gene_Sets.xlsx
