# Supplementary material for: An Exploratory Biomarker Study of First-Trimester Circulating miRNAs Associated with Later Gestational Diabetes Mellitus
Source: Int J Mol Sci. 2026 Feb 17;27(4):1920. doi: 10.3390/ijms27041920 (PMC12940769; doi:10.3390/ijms27041920)
Supplement: Supplementary file 1 [file ijms-27-01920-s001.zip › Table_S4_miRNA_Target_Gene_Sets.xlsx]

## Sheet: Hoja1
Table S4. Circulating miRNAs and their corresponding annotated target gene sets.
This table lists each of the 18 circulating miRNAs identified in this study, the total number of experimentally validated target genes curated in miRTarBase, and the identity of those genes
miRNA	Number of target genes	Target genes
miR-29a-3p	57	AHR, AKT2, AKT3, ALDH5A1, ATG9A, BACE1, BCL2, CCND1, CCND2, CCNT2, CD276, CDC42, CDC7, CDK4, CDK6, COL10A1, COL1A2, COL3A1, COL4A1, COL4A2, COL5A2, CPEB3, CPEB4, CYP2C19, DICER1, DNMT1, DNMT3A, DNMT3B, FBN1, FGA, FGB, FGG, FOXO3, GLUL, GSK3B, HMGCR, IFNAR1, ITGA6, ITGB1, KLF4, LAMC2, MCL1, MMP2, MYC, MYCN, PDGFRB, PER1, PIK3R1, PPM1D, PTEN, RNASEL, ROBO1, SETDB1, TDG, TNFAIP3, TRAF4, VEGFA
miR-29c-3p	43	AKT2, AKT3, BACE1, BCL2, CCND2, CDC42, CDK6, CNOT6, COL10A1, COL1A2, COL3A1, COL4A1, COL4A2, COL5A2, CREB5, DNMT3A, DNMT3B, FBN1, FGA, FGB, FGG, FRAT2, FZD4, GAPDH, HMGCR, ITGA6, ITGB1, KLF4, LAMC1, LAMC2, LRP6, MCL1, MMP2, MYCN, PDGFRB, PER1, PTEN, SIRT1, SP1, SRSF10, TDG, TIAM1, VEGFA
miR-146a-5p	28	BRCA1, BRCA2, CASP7, CCNA2, CCND1, CCND2, CDKN1A, COX2, CXCL8, DUSP1, EGFR, ERBB4, FANCM, FAS, ICAM1, IL6, IRAK1, LAMC2, MIF, NFKB1, NOTCH2, NUMB, PTGES2, RARB, RHOA, SMAD4, TLR4, TRAF6
let-7a-5p	25	AURKB, CASP3, CASP8, CCND2, CDK6, CDKN1A, DICER1, EGFR, EWSR1, EZH2, HMGA2, IGF2BP1, IL6, ITGB3, KRAS, MPL, MYC, NF2, NRAS, PKM, RRM2, STAT3, TNFAIP3, TNFRSF10B, TRIM71
miR-182-5p	22	ATF1, BARD1, BCL2, CADM1, CCND2, CDKN1A, CDKN1B, CREB5, FBXW7, FOXO1, FOXO3, GSK3B, PDCD4, PFN1, PTEN, RECK, SMAD4, SNAI2, THBS1, TIAM1, ULBP2, UQCRFS1
miR-92a-3p	18	BCL2L11, BMPR2, CDH1, DNMT1, FBXW7, HDAC2, HIPK1, ITGA5, KAT2B, KLF4, MAP2K4, MYLIP, PCGF5, PTEN, RAD21, SIRT1, STAT3, TGFBR2
miR-25-3p	17	ATP2A2, BCL2L11, CDH1, DHFR, DSC2, EZH2, FBXW7, KAT2B, KLF4, LATS2, MAP2K4, MDM2, PTEN, RECK, REV3L, SEMA4C, SMAD7
let-7c-5p	16	CASP3, CDC25A, DICER1, HMGA2, IGF1R, IL6, ITGB3, MPL, MTOR, MYC, NRAS, NUMB, STAT3, TGFBR1, TNFRSF10B, TRIM71
miR-192-5p	15	ACVR2B, AKT1, ALCAM, BCL2, BMI1, CDC7, CDKN1B, CUL5, DHFR, DICER1, HOXA10, ITGB1, ITGB3, LMNB2, XIAP
miR-183-5p	13	BMI1, BTRC, EGR1, EZR, FOXO1, GSK3B, ITGB1, LRP6, PDCD4, RECK, SMAD4, SNAI2, UVRAG
miR-146b-5p	12	CDKN1A, EGFR, ERBB4, IL6, IRAK1, NFKB1, PDGFRA, RARB, SLC5A5, TLR4, TRAF6, ZNRF3
miR-451a	12	ADAM10, AKT1, BCL2, CDKN2D, IL6, IL6R, MAP3K1, MAPK1, MIF, MMP2, MYC, TSC1
miR-196b-5p	9	AKT1, FAS, FOS, HOXA9, IGF2BP1, MEIS1, MTOR, RDX, TGFBR2
let-7f-5p	4	CCND1, IL6, MPL, MYH9
miR-483-5p	4	ALCAM, CKB, RHOA, SRF
miR-106b-3p	1	PTEN
miR-532-5p	1	FASN
Notes:
All listed targets derive from experimentally validated interactions curated in miRTarBase
Gene counts refer to the total number of validated targets annotated for each miRNA
Target gene identities are shown in alphabetical order unless otherwise specified
